# Supplementary material for: Identification of Stem Rust Resistance Genes in the Winter Wheat Collection from Southern Russia
Source: Plants (Basel). 2019 Nov 30;8(12):559. doi: 10.3390/plants8120559 (PMC6963428; doi:10.3390/plants8120559)
Supplement: Supplementary file 1 [file plants-08-00559-s001.zip]

Archive with 1 entries (1 files):
- Table_S1.xlsx
