# Supplementary material for: Identification of Stem Rust Resistance Genes in the Winter Wheat Collection from Southern Russia
Source: Plants (Basel). 2019 Nov 30;8(12):559. doi: 10.3390/plants8120559 (PMC6963428; doi:10.3390/plants8120559)
Supplement: Supplementary file 1 [file plants-08-00559-s001.zip › Table_S1.xlsx]

## Sheet: Table S1
No in group	Sort	Group	Rep	Susceptibility,%	Sr2	Sr31	Sr38	Sr44
1	WIR63542	R	1	0	0	1	0	0
2	WIR63547	R	1	0	0	1	0	0
3	WIR63549	R	1	0	0	1	0	0
4	WIR63318	R	1	0	0	1	0	0
5	WIR63321	R	1	0	0	1	0	0
6	WIR63967	R	1	0	0	1	0	0
7	WIR64021	R	1	0	0	1	0	0
8	WIR64672	R	1	0	0	1	0	0
9	WIR64675	R	1	0	0	1	0	0
10	WIR64679	R	1	0	1	0	0	0
11	K15-0111	R	1	0	0	0	1	0
12	WIR42910	R	1	5	0	0	0	0
13	WIR53496	R	1	0	0	0	0	0
14	WIR56750	R	1	5	0	0	0	0
15	WIR56753	R	1	0	0	0	0	0
16	WIR56761	R	1	0	0	0	0	0
17	WIR56835	R	1	5	0	0	0	0
18	WIR57295	R	1	0	0	0	0	0
19	WIR57332	R	1	5	0	0	0	0
20	WIR57573	R	1	5	0	0	0	0
21	WIR57580	R	1	5	0	0	0	0
22	WIR57581	R	1	5	0	0	0	0
23	WIR57614	R	1	0	0	0	0	0
24	WIR57618	R	1	0	0	1	0	0
25	WIR57623	R	1	5	0	0	0	0
26	WIR57662	R	1	5	0	0	0	0
27	WIR57684	R	1	5	0	0	0	0
28	WIR57751	R	1	0	0	1	0	0
29	WIR57886	R	1	0	0	1	0	0
30	WIR50593	R	1	5	0	0	0	0
31	WIR59738	R	1	5	0	0	0	0
32	WIR61590	R	1	0	0	0	0	0
33	WIR61597	R	1	0	0	0	0	0
34	WIR62377	R	1	0	0	0	0	0
35	WIR62384	R	1	5	0	0	0	0
36	WIR62385	R	1	0	0	0	0	0
37	WIR62371	R	1	0	0	0	0	0
38	WIR63528	R	1	5	0	0	0	0
39	WIR63538	R	1	0	0	0	0	0
40	WIR63934	R	1	0	0	0	0	0
41	WIR63936	R	1	5	0	0	0	0
42	WIR64308	R	1	0	0	0	0	0
43	K15-0542	R	1	0	1	0	0	0
44	K15-0553	R	1	5	0	0	0	0
45	K15-0580	R	1	0	0	1	0	0
46	K15-0585	R	1	5	0	1	0	0
47	K15-0586	R	1	0	0	1	0	0
48	K15-0588	R	1	5	0	0	0	0
49	K15-0604	R	1	5	0	0	1	0
50	K15-0605	R	1	0	0	0	1	0
51	K15-0606	R	1	0	0	0	1	0
52	K15-0608	R	1	5	0	0	0	0
53	K15-0609	R	1	0	0	0	0	0
54	K15-0612	R	1	0	0	0	0	0
55	K15-0614	R	1	5	0	0	0	0
56	K15-0632	R	1	5	0	0	0	0
57	K15-0642	R	1	0	0	0	0	0
58	K15-0672	R	1	0	0	0	1	0
59	K15-0680	R	1	5	0	0	0	0
60	K15-0682	R	1	0	0	0	1	0
61	WIR45652	R	1	0	0	1	0	0
62	K16-0002	R	1	0	0	0	0	1
63	K16-0004	R	1	0	0	0	0	1
64	K16-0007	R	1	0	0	0	0	1
65	K16-0018	R	1	0	0	0	0	1
66	K16-0019	R	1	5	0	0	0	1
67	K16-0020	R	1	0	0	0	0	1
68	K16-0021	R	1	0	0	0	0	1
69	K16-0022	R	1	0	0	0	0	1
70	K16-0023	R	1	0	0	0	0	1
71	K16-0026	R	1	0	0	0	0	1
72	K16-0031	R	1	0	0	0	0	1
73	K16-0062	R	1	0	0	0	0	1
74	K16-0063	R	1	0	0	0	0	1
75	K16-0111	R	1	0	0	0	0	1
76	K16-0112	R	1	0	0	0	0	0
77	K16-0113	R	1	0	0	0	0	1
78	K16-0115	R	1	0	0	1	0	1
79	K16-0116	R	1	0	0	0	0	1
80	K16-0117	R	1	0	0	0	0	1
81	K16-0118	R	1	0	0	0	0	1
82	K16-0119	R	1	0	0	0	0	1
83	K16-0120	R	1	0	0	0	0	1
84	K16-0121	R	1	0	0	0	0	1
85	K16-0122	R	1	0	0	0	0	1
86	K16-0123	R	1	0	0	0	0	1
87	K16-0124	R	1	0	0	0	0	1
88	K16-0125	R	1	0	0	0	0	1
89	K16-0126	R	1	0	0	0	0	1
90	K16-0127	R	1	0	0	0	0	1
91	K16-0128	R	1	0	0	0	0	1
92	K16-0130	R	1	0	0	0	0	1
93	K16-0131	R	1	0	0	1	0	1
94	K16-0132	R	1	0	0	1	0	1
95	K16-0134	R	1	0	0	1	0	0
96	K16-0135	R	1	0	0	0	0	1
97	WIR63961	R	1	0	0	1	0	1
98	K16-0137	R	1	0	0	0	0	1
99	K16-0138	R	1	0	0	1	0	1
100	K16-0139	R	1	0	0	0	0	1
101	WIR64025	R	1	0	0	0	0	1
102	WIR63915	R	1	0	0	0	0	1
103	K16-0142	R	1	0	0	1	0	1
104	K16-0143	R	1	0	0	1	1	1
105	K16-0144	R	1	0	0	0	0	1
106	K16-0145	R	1	0	0	0	0	1
107	K16-0146	R	1	0	1	0	0	1
108	K16-0147	R	1	0	1	1	1	1
109	K16-0148	R	1	0	0	1	0	1
110	K16-0149	R	1	0	0	1	0	1
111	K16-0150	R	1	0	1	1	0	1
112	K16-0151	R	1	0	0	0	0	1
113	K16-0152	R	1	0	0	0	0	1
114	K16-0153	R	1	0	0	0	0	1
115	K16-0154	R	1	0	0	0	0	1
116	K16-0155	R	1	0	0	0	0	1
117	K16-0156	R	1	0	0	0	0	1
118	K16-0159	R	1	0	0	0	0	1
119	K16-0160	R	1	0	0	0	0	0
120	WIR64750	R	1	0	0	0	0	1
121	K16-0163	R	1	0	0	0	0	0
122	WIR64178	R	1	0	0	1	0	0
123	WIR65192	R	1	0	0	1	0	0
124	WIR65340	R	1	0	0	0	0	0
125	K16-0168	R	1	0	0	0	0	1
126	K16-0169	R	1	0	0	0	1	0
127	WIR65297	R	1	0	0	0	0	1
128	WIR65299	R	1	0	0	1	0	1
129	WIR65301	R	1	0	0	1	0	0
130	WIR65315	R	1	0	0	0	0	1
131	WIR65317	R	1	0	0	0	0	1
132	WIR65319	R	1	0	0	0	0	1
133	WIR65325	R	1	0	0	1	0	0
134	WIR65332	R	1	0	0	0	0	1
135	K16-0186	R	1	0	0	0	0	1
136	K16-0187	R	1	0	0	0	0	1
137	K16-0189	R	1	0	0	0	0	1
138	K17-0215	R	1	5	0	1	0	1
139	K17-0216	R	1	0	0	1	0	1
140	K17-0217	R	1	5	0	0	0	1
141	K17-0224	R	1	0	0	1	0	0
142	K17-0226	R	1	0	0	0	0	0
143	K17-0232	R	1	0	0	1	0	0
144	K17-0235	R	1	5	0	0	0	0
145	K17-0257	R	1	0	0	1	0	0
146	K17-0263	R	1	0	0	1	0	0
147	K17-0264	R	1	5	0	1	0	0
148	K17-0278	R	1	0	1	0	0	1
149	K17-0279	R	1	0	1	0	0	0
150	K17-0280	R	1	0	1	0	0	0
151	K17-0281	R	1	0	1	0	0	0
152	K17-0282	R	1	0	1	0	0	0
153	K17-0283	R	1	0	0	0	0	1
154	K17-0284	R	1	0	1	0	0	0
155	K17-0286	R	1	0	1	0	0	0
156	K17-0287	R	1	0	0	0	0	1
157	K17-0292	R	1	0	1	0	0	1
158	К17-0294	R	1	0	1	0	0	0
159	К17-0298	R	1	0	0	0	0	1
160	К17-0299	R	1	0	0	0	0	1
161	К17-0300	R	1	0	1	0	0	1
162	К17-0302	R	1	0	0	0	0	1
163	K17-0303	R	1	0	0	0	0	1
164	K17-0305	R	1	0	0	0	0	1
165	K17-0306	R	1	0	0	0	0	1
166	K17-0307	R	1	0	0	1	0	1
167	K17-0308	R	1	0	1	0	0	1
168	K17-0309	R	1	0	0	1	0	1
169	K17-0310	R	1	0	0	0	0	1
170	K17-0311	R	1	0	0	1	0	0
171	K17-0319	R	1	0	0	0	0	1
172	K17-0326	R	1	0	0	1	0	0
173	K17-0327	R	1	0	0	1	0	1
174	K17-0331	R	1	0	0	1	0	0
175	K17-0332	R	1	0	0	0	0	1
176	K17-0336	R	1	0	0	1	0	0
177	K17-0338	R	1	5	0	0	0	0
178	K17-0344	R	1	0	1	0	0	0
179	K17-0347	R	1	0	0	0	1	1
180	K17-0350	R	1	0	0	0	0	1
181	K17-0354	R	1	0	0	0	0	1
182	K17-0357	R	1	0	0	0	0	1
183	K17-0360	R	1	0	1	0	0	0
184	K17-0361	R	1	0	0	0	0	1
185	K17-0363	R	1	0	1	0	0	0
186	K17-0364	R	1	0	1	0	0	0
187	K17-0365	R	1	0	1	0	0	0
188	K17-0370	R	1	0	1	0	0	0
189	K17-0371	R	1	0	1	0	0	0
190	K17-0372	R	1	0	0	0	0	1
191	K17-0374	R	1	0	1	0	0	0
192	K17-0376	R	1	0	1	1	0	0
193	K17-0377	R	1	0	1	0	0	0
194	K17-0378	R	1	0	0	0	1	1
195	K17-0379	R	1	0	1	0	0	0
196	K17-0380	R	1	0	1	0	0	0
197	K17-0383	R	1	0	0	0	1	0
198	K17-0386	R	1	0	0	0	1	0
199	K17-0387	R	1	0	1	0	1	0
200	K17-0389	R	1	0	0	1	0	0
201	K17-0393	R	1	0	0	1	1	1
202	K17-0394	R	1	0	1	0	0	0
203	K17-0397	R	1	0	0	0	0	1
204	K17-0398	R	1	0	1	0	0	0
205	K17-0401	R	1	0	1	0	0	0
206	K17-0402	R	1	0	1	0	1	0
207	K17-0411	R	1	0	1	0	0	0
208	K17-0425	R	1	0	0	0	0	1
209	K17-0426	R	1	0	0	0	0	1
210	K17-0427	R	1	0	0	0	0	1
211	K17-0428	R	1	0	0	0	0	1
212	K17-0429	R	1	0	0	0	0	1
213	K17-0430	R	1	0	0	0	0	1
214	K17-0431	R	1	0	0	0	0	1
215	K17-0432	R	1	0	0	0	0	1
216	K17-0433	R	1	0	0	0	0	1
217	K17-0434	R	1	0	0	0	0	1
218	K17-0435	R	1	0	0	0	0	1
219	K17-0436	R	1	0	1	0	0	0
220	K17-0437	R	1	0	0	0	0	1
221	K17-0439	R	1	0	0	0	0	1
222	K17-0441	R	1	0	0	0	0	1
223	K17-0442	R	1	0	0	0	0	1
224	K17-0443	R	1	0	0	0	0	1
225	K17-0444	R	1	0	0	1	0	1
226	K17-0445	R	1	0	0	0	0	1
227	K17-0446	R	1	0	0	0	0	1
228	K17-0447	R	1	0	0	0	0	1
229	K17-0448	R	1	0	0	0	0	1
230	K17-0449	R	1	0	0	0	0	1
231	K17-0450	R	1	0	0	0	0	1
232	K17-0451	R	1	0	0	0	0	1
233	K17-0452	R	1	0	0	0	0	1
234	K17-0453	R	1	0	0	0	0	1
235	K17-0454	R	1	0	0	0	0	1
236	K17-0455	R	1	0	1	0	0	0
237	K17-0456	R	1	0	0	0	0	1
238	K17-0459	R	1	0	0	0	0	1
239	K17-0460	R	1	0	1	0	0	1
240	K17-0461	R	1	0	1	0	0	1
241	K17-0462	R	1	0	1	0	0	0
242	K17-0466	R	1	0	1	0	0	1
243	K17-0467	R	1	0	0	0	0	1
244	K17-0468	R	1	0	0	0	0	1
245	K17-0469	R	1	0	0	0	0	1
246	K17-0470	R	1	0	0	0	0	1
247	K17-0474	R	1	0	1	0	0	1
248	K17-0475	R	1	0	0	0	0	1
249	K17-0476	R	1	0	1	0	0	1
250	K17-0477	R	1	0	0	1	0	1
251	K17-0478	R	1	0	1	1	0	0
252	K17-0479	R	1	0	0	1	0	1
253	K17-0483	R	1	0	0	0	0	1
254	K17-0485	R	1	0	0	0	0	1
255	K17-0486	R	1	0	0	1	0	1
256	K17-0490	R	1	0	0	0	0	1
257	K17-0491	R	1	0	1	0	0	1
258	K17-0492	R	1	0	1	0	0	1
259	K17-0494	R	1	0	1	0	0	0
260	K17-0495	R	1	0	0	0	0	1
261	K17-0496	R	1	0	0	0	0	1
262	K17-0497	R	1	0	0	0	0	1
263	K17-0498	R	1	0	0	0	0	1
264	K17-0499	R	1	0	0	0	0	1
265	K17-0501	R	1	0	0	0	0	1
266	K17-0503	R	1	0	0	0	0	1
267	K17-0505	R	1	0	0	0	0	1
268	K17-0506	R	1	0	0	0	0	1
269	K17-0507	R	1	0	0	0	0	1
270	K17-0510	R	1	0	0	0	0	1
271	K17-0513	R	1	0	0	0	0	1
272	K17-0518	R	1	0	0	0	0	1
273	K17-0524	R	1	0	0	0	0	1
274	K17-0525	R	1	0	0	0	0	1
275	K17-0526	R	1	0	0	0	0	1
276	K17-0531	R	1	0	0	0	0	1
277	K17-0532	R	1	0	0	0	0	1
278	K17-0537	R	1	0	0	0	0	1
279	K17-0539	R	1	0	0	0	1	1
280	K17-0540	R	1	0	0	0	0	1
281	K17-0576	R	1	0	0	0	0	1
282	K17-0582	R	1	0	0	0	0	1
283	K17-0583	R	1	0	0	1	0	1
284	K17-0584	R	1	0	1	0	0	1
285	K17-0586	R	1	0	0	0	0	1
286	K17-0593	R	1	0	1	0	0	0
287	K17-0594	R	1	0	0	1	0	0
288	K17-0596	R	1	0	1	0	0	0
289	K17-0597	R	1	0	0	0	0	1
290	K17-0600	R	1	0	0	0	0	1
291	K17-0603	R	1	0	0	0	0	1
292	K17-0605	R	1	0	1	0	0	0
293	K17-0609	R	1	0	0	0	0	1
294	K17-0610	R	1	0	1	0	0	0
295	K17-0613	R	1	0	0	0	0	1
296	K17-0614	R	1	0	0	0	0	1
297	K17-0615	R	1	0	0	0	0	1
298	K17-0616	R	1	0	0	0	0	1
299	K17-0620	R	1	0	0	0	0	1
300	K17-0621	R	1	0	1	0	0	1
301	K17-0622	R	1	0	0	0	0	1
302	K17-0628	R	1	0	0	0	0	1
303	K17-0632	R	1	0	0	0	1	0
304	K17-0634	R	1	0	0	0	0	1
305	K17-0637	R	1	0	0	0	0	1
306	K17-0644	R	1	0	0	0	1	1
307	K17-0645	R	1	0	0	0	0	1
308	K17-0646	R	1	0	0	0	0	1
309	K17-0647	R	1	0	0	0	0	1
310	K17-0648	R	1	0	0	0	0	1
311	K17-0649	R	1	0	0	0	0	1
312	K17-0653	R	1	0	0	0	0	1
313	K17-0654	R	1	0	0	0	0	1
314	K17-0655	R	1	0	0	1	0	1
315	K17-0656	R	1	0	0	0	0	1
316	K17-0663	R	1	0	0	0	0	1
317	K17-0664	R	1	0	0	1	0	1
318	K17-0665	R	1	0	0	0	1	0
319	K17-0669	R	1	0	0	0	0	1
320	K17-0672	R	1	0	0	1	0	1
321	K17-0673	R	1	0	1	0	0	0
322	K17-0674	R	1	0	1	0	0	1
323	K17-0676	R	1	0	1	1	0	0
324	K17-0677	R	1	5	1	0	0	0
325	K17-0678	R	1	0	1	1	0	1
326	K17-0679	R	1	0	0	1	0	1
327	K17-0680	R	1	0	1	0	0	0
328	K17-0681	R	1	0	1	1	0	0
329	K17-0683	R	1	0	0	1	0	1
330	K17-0684	R	1	5	0	0	0	1
331	K17-0685	R	1	0	0	0	0	1
332	WIR614935	R	1	5	1	0	0	1
333	WIR614943	R	1	5	0	0	0	0
334	WIR614947	R	1	5	0	0	0	1
335	WIR618053	R	1	5	0	0	0	0
336	WIR61870	R	1	5	0	0	0	0
1	WIR51558	MR	1	20	0	0	0	0
2	WIR51822	MR	1	15	0	0	0	0
3	WIR52661	MR	1	15	0	0	0	0
4	WIR52855	MR	1	20	0	0	0	0
5	WIR54039	MR	1	10	0	0	0	0
6	WIR54100	MR	1	20	0	0	0	0
7	WIR55304	MR	1	15	0	0	0	0
8	WIR56289	MR	1	20	0	0	0	0
9	WIR56290	MR	1	10	0	0	0	0
10	WIR56749	MR	1	20	0	0	0	0
11	WIR56845	MR	1	20	0	0	0	0
12	WIR57219	MR	1	15	0	0	0	0
13	WIR57229	MR	1	15	0	0	0	0
14	WIR57241	MR	1	15	0	0	0	0
15	WIR57255	MR	1	20	0	0	0	0
16	WIR57271	MR	1	15	0	0	0	0
17	WIR57347	MR	1	10	0	0	0	0
18	WIR57579	MR	1	10	0	0	0	0
19	WIR57675	MR	1	10	0	1	0	0
20	WIR57944	MR	1	10	0	1	0	0
21	WIR58035	MR	1	20	0	0	0	0
22	WIR58036	MR	1	15	0	0	0	0
23	WIR58138	MR	1	10	0	0	0	0
24	WIR51712	MR	1	15	0	0	0	0
25	WIR50581	MR	1	15	0	0	0	0
26	WIR50591	MR	1	10	0	0	0	0
27	WIR51794	MR	1	10	0	0	0	0
28	WIR51586	MR	1	15	0	0	0	0
29	WIR55129	MR	1	20	0	0	0	0
30	WIR60268	MR	1	20	0	0	0	0
31	WIR62703	MR	1	20	0	0	0	0
32	WIR61610	MR	1	10	0	0	0	0
33	WIR63926	MR	1	20	0	0	0	0
34	K15-0550	MR	1	20	0	0	0	0
35	K15-0552	MR	1	15	0	0	0	0
36	K15-0554	MR	1	20	0	0	0	0
37	K15-0562	MR	1	20	0	0	0	0
38	K15-0565	MR	1	20	0	0	0	0
39	K15-0571	MR	1	20	0	0	0	0
40	K15-0582	MR	1	15	0	0	0	0
41	K15-0584	MR	1	15	0	0	0	0
42	K15-0587	MR	1	20	0	0	0	0
43	K15-0595	MR	1	20	0	0	0	0
44	K15-0597	MR	1	15	0	0	0	0
45	K15-0603	MR	1	15	0	0	0	0
46	K15-0607	MR	1	10	0	0	1	0
47	K15-0610	MR	1	20	0	0	0	0
48	K15-0611	MR	1	15	0	0	1	0
49	K15-0618	MR	1	10	0	0	0	0
50	K15-0635	MR	1	15	0	0	0	0
51	K15-0676	MR	1	10	0	0	0	0
52	K15-0681	MR	1	10	0	0	0	0
53	K15-0683	MR	1	20	0	0	1	0
54	K15-0685	MR	1	15	0	0	0	0
55	K16-0001	MR	1	10	0	0	0	1
56	K16-0003	MR	1	15	0	0	0	1
57	K16-0012	MR	1	15	0	0	0	1
58	K16-0039	MR	1	20	0	0	0	0
59	K16-0047	MR	1	15	0	0	0	0
60	K16-0069	MR	1	20	0	0	0	1
61	K17-0214	MR	1	20	0	0	0	0
62	K17-0218	MR	1	15	0	0	0	0
63	K17-0225	MR	1	15	0	0	0	0
64	K17-0227	MR	1	10	0	0	1	0
65	K17-0230	MR	1	10	0	0	1	0
66	K17-0231	MR	1	10	0	0	0	0
67	K17-0236	MR	1	10	1	0	0	0
68	K17-0241	MR	1	10	0	0	1	0
69	K17-0245	MR	1	15	0	0	0	0
70	K17-0246	MR	1	20	0	0	0	0
71	K17-0255	MR	1	20	0	0	0	0
72	K17-0256	MR	1	15	0	1	0	0
73	K17-0258	MR	1	15	1	0	0	0
74	K17-0259	MR	1	15	0	0	0	1
75	K17-0265	MR	1	20	1	0	0	0
76	K17-0270	MR	1	20	0	0	0	0
77	K17-0551	MR	1	20	0	0	0	0
78	K17-0552	MR	1	20	1	0	0	0
79	K17-0553	MR	1	20	0	0	0	1
80	K17-0564	MR	1	20	0	0	1	0
81	K17-0565	MR	1	15	0	0	0	0
82	K17-0568	MR	1	10	0	0	0	0
83	K17-0572	MR	1	10	0	0	0	0
84	K17-0682	MR	1	15	1	0	0	0
85	K17-0691	MR	1	15	0	0	1	0
86	K17-0692	MR	1	15	0	0	1	0
87	WIR614936	MR	1	10	1	0	0	1
88	WIR614938	MR	1	20	0	0	0	1
89	WIR614942	MR	1	15	0	0	0	1
90	WIR614945	MR	1	20	0	0	0	1
91	WIR614949	MR	1	10	0	0	0	1
92	WIR615853	MR	1	20	0	0	0	0
93	WIR615854	MR	1	15	0	0	0	0
94	WIR615856	MR	1	15	0	0	0	0
95	WIR616268	MR	1	10	0	0	0	0
96	WIR616275	MR	1	20	0	0	0	0
97	WIR616277	MR	1	10	0	0	0	0
98	WIR618086	MR	1	20	0	0	0	0
99	WIR620565	MR	1	10	0	0	0	0
100	WIR620566	MR	1	15	0	0	0	0
101	WIR620572	MR	1	20	0	0	0	0
102	WIR622044	MR	1	15	1	0	0	0
103	WIR622045	MR	1	10	1	0	0	0
104	WIR622046	MR	1	10	1	0	0	0
105	WIR622051	MR	1	20	0	0	0	0
1	WIR49824	MS	1	50	0	0	0	0
2	WIR49844	MS	1	50	0	0	0	0
3	WIR49916	MS	1	40	0	0	0	0
4	WIR54099	MS	1	30	0	0	0	0
5	WIR54128	MS	1	30	0	0	0	0
6	WIR54134	MS	1	40	0	0	0	0
7	WIR54288	MS	1	30	0	0	0	0
8	WIR54622	MS	1	50	0	0	0	0
9	WIR54705	MS	1	40	0	0	0	0
10	WIR56769	MS	1	40	0	0	0	0
11	WIR56826	MS	1	30	0	0	0	0
12	WIR56828	MS	1	50	0	0	0	0
13	WIR56832	MS	1	40	0	0	0	0
14	WIR56904	MS	1	50	0	0	0	0
15	WIR57230	MS	1	40	0	0	0	0
16	WIR57970	MS	1	30	0	0	0	0
17	WIR58059	MS	1	30	0	0	0	0
18	WIR58542	MS	1	40	0	0	0	0
19	WIR58585	MS	1	40	0	0	0	0
20	WIR59544	MS	1	30	0	0	0	0
21	K15-0539	MS	1	30	0	0	0	0
22	K15-0541	MS	1	50	0	0	0	0
23	K15-0546	MS	1	30	0	0	0	0
24	K15-0547	MS	1	30	0	0	0	0
25	K15-0548	MS	1	40	0	0	0	0
26	K15-0549	MS	1	40	0	0	0	0
27	K15-0551	MS	1	30	0	0	0	0
28	K15-0555	MS	1	50	0	0	0	0
29	K15-0556	MS	1	50	0	0	0	0
30	K15-0557	MS	1	30	0	0	0	0
31	K15-0560	MS	1	30	0	0	0	0
32	K15-0561	MS	1	40	0	0	0	0
33	K15-0570	MS	1	30	0	0	0	0
34	K15-0572	MS	1	50	0	0	0	0
35	K15-0573	MS	1	50	0	0	0	0
36	K15-0575	MS	1	50	0	0	0	0
37	K15-0592	MS	1	40	0	0	0	0
38	K15-0594	MS	1	50	0	0	0	0
39	K15-0622	MS	1	30	0	0	0	0
40	K15-0640	MS	1	30	0	0	0	0
41	K15-0650	MS	1	50	0	0	0	0
42	K15-0657	MS	1	50	0	0	0	0
43	K15-0658	MS	1	40	0	0	0	0
44	K15-0674	MS	1	30	0	0	0	0
45	K15-0675	MS	1	50	0	0	0	0
46	K15-0677	MS	1	40	0	0	0	0
47	K15-0687	MS	1	40	0	0	0	0
48	K16-0005	MS	1	30	0	0	1	1
49	K16-0006	MS	1	40	0	0	0	1
50	K16-0008	MS	1	30	0	0	0	1
51	K16-0009	MS	1	30	0	0	0	1
52	K16-0011	MS	1	30	0	0	0	1
53	K16-0013	MS	1	30	0	0	0	1
54	K16-0014	MS	1	50	0	0	0	1
55	K16-0015	MS	1	50	0	0	0	1
56	K16-0016	MS	1	50	0	0	0	1
57	K16-0017	MS	1	30	0	0	0	1
58	K16-0024	MS	1	40	0	0	0	1
59	K16-0027	MS	1	40	0	0	0	0
60	K16-0029	MS	1	30	0	0	0	1
61	K16-0030	MS	1	30	0	0	0	0
62	K16-0032	MS	1	40	0	0	0	0
63	K16-0035	MS	1	50	0	0	0	0
64	K16-0038	MS	1	30	0	1	0	0
65	K16-0040	MS	1	30	0	0	0	1
66	K16-0043	MS	1	40	0	0	0	0
67	K16-0044	MS	1	50	0	0	0	0
68	K16-0052	MS	1	50	0	0	0	0
69	K16-0053	MS	1	40	0	0	0	1
70	K16-0054	MS	1	30	0	1	0	0
71	K16-0058	MS	1	40	0	0	0	0
72	K16-0059	MS	1	40	0	0	0	0
73	K16-0060	MS	1	50	0	0	0	0
74	K16-0061	MS	1	30	0	0	0	0
75	K16-0067	MS	1	40	0	1	0	0
76	K16-0068	MS	1	50	0	1	0	0
77	WIR65179	MS	1	50	0	1	0	0
78	WIR65316	MS	1	50	0	0	0	1
79	K17-0228	MS	1	50	0	0	0	0
80	K17-0233	MS	1	30	0	0	0	0
81	K17-0234	MS	1	30	0	0	0	0
82	K17-0237	MS	1	30	0	0	0	0
83	K17-0238	MS	1	40	0	0	0	0
84	K17-0239	MS	1	30	0	0	0	0
85	K17-0240	MS	1	30	0	0	0	0
86	K17-0242	MS	1	40	0	0	0	0
87	K17-0243	MS	1	40	0	0	0	0
88	K17-0244	MS	1	40	0	0	0	0
89	K17-0247	MS	1	50	0	0	0	0
90	K17-0248	MS	1	50	0	0	0	0
91	K17-0249	MS	1	30	1	0	0	0
92	K17-0250	MS	1	40	1	0	0	0
93	K17-0252	MS	1	50	0	0	0	0
94	K17-0253	MS	1	30	0	0	0	0
95	K17-0260	MS	1	30	1	0	0	0
96	K17-0266	MS	1	40	1	0	0	1
97	K17-0267	MS	1	30	0	0	0	0
98	K17-0268	MS	1	40	0	0	0	0
99	K17-0269	MS	1	40	0	0	0	0
100	K17-0271	MS	1	40	0	0	0	0
101	K17-0272	MS	1	50	0	0	0	0
102	K17-0275	MS	1	50	1	0	0	0
103	K17-0276	MS	1	50	0	0	0	0
104	K17-0541	MS	1	40	0	0	0	0
105	K17-0542	MS	1	40	0	0	0	0
106	K17-0543	MS	1	50	1	0	0	1
107	K17-0544	MS	1	30	0	0	0	0
108	K17-0549	MS	1	30	0	0	0	0
109	K17-0550	MS	1	40	0	0	0	1
110	K17-0554	MS	1	40	0	0	0	1
111	K17-0561	MS	1	30	0	0	0	1
112	K17-0562	MS	1	50	0	0	0	1
113	K17-0571	MS	1	50	0	0	0	1
114	K17-0573	MS	1	30	0	0	0	1
115	K17-0574	MS	1	30	1	0	0	0
116	K17-0575	MS	1	40	0	0	0	0
117	17-0688	MS	1	50	0	0	0	0
118	17-0690	MS	1	40	0	0	0	0
119	WIR614941	MS	1	50	0	0	0	0
120	WIR614948	MS	1	40	1	0	0	1
121	WIR614950	MS	1	30	1	0	0	1
122	WIR614951	MS	1	30	1	0	0	0
123	WIR614952	MS	1	30	1	0	0	0
124	WIR616274	MS	1	40	0	0	0	0
125	WIR616276	MS	1	30	0	0	0	0
126	WIR620564	MS	1	40	1	0	0	0
127	WIR620567	MS	1	40	0	0	0	0
128	WIR620570	MS	1	30	0	0	0	0
129	WIR622048	MS	1	40	1	0	0	0
130	WIR622050	MS	1	50	1	0	0	0
1	WIR56155	S	1	60	0	0	0	0
2	K15-0533	S	1	60	0	0	0	0
3	K15-0534	S	1	60	0	0	0	0
4	K15-0535	S	1	60	0	0	0	0
5	K15-0545	S	1	60	0	0	0	0
6	K15-0569	S	1	80	0	0	0	0
7	K15-0574	S	1	60	0	0	0	0
8	K15-0613	S	1	60	0	0	0	0
9	K15-0639	S	1	80	0	0	0	0
10	K15-0673	S	1	60	0	0	0	0
11	K16-0010	S	1	60	0	0	0	1
12	K16-0025	S	1	60	0	0	0	1
13	K16-0041	S	1	60	0	0	0	0
14	K16-0042	S	1	80	0	0	0	0
15	K16-0049	S	1	60	0	0	0	1
16	K16-0051	S	1	60	0	0	0	0
17	K17-0219	S	1	60	0	0	0	0
18	K17-0220	S	1	60	1	0	0	0
19	K17-0222	S	1	80	0	0	0	0
20	K17-0223	S	1	60	0	0	0	0
21	K17-0251	S	1	80	0	0	0	0
22	K17-0254	S	1	60	0	0	0	0
23	K17-0261	S	1	80	1	0	0	0
24	K17-0262	S	1	60	1	0	0	0
25	K17-0273	S	1	60	0	0	0	0
26	K17-0274	S	1	60	0	0	0	0
27	K17-0277	S	1	60	0	0	0	0
28	K17-0545	S	1	80	0	0	0	0
29	K17-0546	S	1	80	0	0	0	0
30	K17-0547	S	1	80	0	0	0	0
31	K17-0548	S	1	60	0	0	0	0
32	K17-0555	S	1	60	0	0	0	1
33	K17-0556	S	1	60	1	0	0	1
34	K17-0557	S	1	60	0	0	0	0
35	K17-0558	S	1	80	0	0	0	0
36	K17-0559	S	1	60	0	0	1	1
37	K17-0560	S	1	60	0	0	0	1
38	K17-0563	S	1	80	0	0	0	0
39	K17-0566	S	1	80	0	0	1	0
40	K17-0567	S	1	60	0	0	0	0
41	K17-0569	S	1	60	0	0	0	0
42	K17-0570	S	1	80	0	0	0	0
43	K17-0686	S	1	60	0	0	0	1
44	K17-0689	S	1	60	0	0	0	0
45	K17-0693	S	1	60	1	0	0	1
46	WIR614932	S	1	60	0	0	0	1
47	WIR616522	S	1	60	0	0	0	0
48	WIR620568	S	1	60	1	0	0	0
49	WIR620569	S	1	60	1	0	0	0
1	WIR63542	R	2	5	0	1	0	0
2	WIR63547	R	2	5	0	1	0	0
3	WIR63549	R	2	5	0	1	0	0
4	WIR63318	R	2	5	0	1	0	0
5	WIR63321	R	2	5	0	1	0	0
6	WIR63967	R	2	5	0	1	0	0
7	WIR64021	R	2	5	0	1	0	0
8	WIR64672	R	2	5	0	1	0	0
9	WIR64675	R	2	5	0	1	0	0
10	WIR64679	R	2	5	1	0	0	0
11	K15-0111	R	2	5	0	0	1	0
12	WIR42910	R	2	10	0	0	0	0
13	WIR53496	R	2	1	0	0	0	0
14	WIR56750	R	2	10	0	0	0	0
15	WIR56753	R	2	5	0	0	0	0
16	WIR56761	R	2	5	0	0	0	0
17	WIR56835	R	2	10	0	0	0	0
18	WIR57295	R	2	5	0	0	0	0
19	WIR57332	R	2	10	0	0	0	0
20	WIR57573	R	2	10	0	0	0	0
21	WIR57580	R	2	10	0	0	0	0
22	WIR57581	R	2	10	0	0	0	0
23	WIR57614	R	2	5	0	0	0	0
24	WIR57618	R	2	5	0	1	0	0
25	WIR57623	R	2	10	0	0	0	0
26	WIR57662	R	2	10	0	0	0	0
27	WIR57684	R	2	10	0	0	0	0
28	WIR57751	R	2	5	0	1	0	0
29	WIR57886	R	2	5	0	1	0	0
30	WIR50593	R	2	10	0	0	0	0
31	WIR59738	R	2	10	0	0	0	0
32	WIR61590	R	2	5	0	0	0	0
33	WIR61597	R	2	1	0	0	0	0
34	WIR62377	R	2	5	0	0	0	0
35	WIR62384	R	2	10	0	0	0	0
36	WIR62385	R	2	5	0	0	0	0
37	WIR62371	R	2	5	0	0	0	0
38	WIR63528	R	2	10	0	0	0	0
39	WIR63538	R	2	5	0	0	0	0
40	WIR63934	R	2	5	0	0	0	0
41	WIR63936	R	2	10	0	0	0	0
42	WIR64308	R	2	5	0	0	0	0
43	K15-0542	R	2	5	1	0	0	0
44	K15-0553	R	2	10	0	0	0	0
45	K15-0580	R	2	5	0	1	0	0
46	K15-0585	R	2	10	0	1	0	0
47	K15-0586	R	2	5	0	1	0	0
48	K15-0588	R	2	10	0	0	0	0
49	K15-0604	R	2	10	0	0	1	0
50	K15-0605	R	2	1	0	0	1	0
51	K15-0606	R	2	1	0	0	1	0
52	K15-0608	R	2	10	0	0	0	0
53	K15-0609	R	2	5	0	0	0	0
54	K15-0612	R	2	5	0	0	0	0
55	K15-0614	R	2	10	0	0	0	0
56	K15-0632	R	2	10	0	0	0	0
57	K15-0642	R	2	5	0	0	0	0
58	K15-0672	R	2	5	0	0	1	0
59	K15-0680	R	2	10	0	0	0	0
60	K15-0682	R	2	5	0	0	1	0
61	WIR45652	R	2	5	0	1	0	0
62	K16-0002	R	2	1	0	0	0	1
63	K16-0004	R	2	5	0	0	0	1
64	K16-0007	R	2	5	0	0	0	1
65	K16-0018	R	2	5	0	0	0	1
66	K16-0019	R	2	10	0	0	0	1
67	K16-0020	R	2	1	0	0	0	1
68	K16-0021	R	2	5	0	0	0	1
69	K16-0022	R	2	5	0	0	0	1
70	K16-0023	R	2	5	0	0	0	1
71	K16-0026	R	2	5	0	0	0	1
72	K16-0031	R	2	5	0	0	0	1
73	K16-0062	R	2	5	0	0	0	1
74	K16-0063	R	2	5	0	0	0	1
75	K16-0111	R	2	5	0	0	0	1
76	K16-0112	R	2	5	0	0	0	0
77	K16-0113	R	2	5	0	0	0	1
78	K16-0115	R	2	5	0	1	0	1
79	K16-0116	R	2	5	0	0	0	1
80	K16-0117	R	2	5	0	0	0	1
81	K16-0118	R	2	5	0	0	0	1
82	K16-0119	R	2	5	0	0	0	1
83	K16-0120	R	2	5	0	0	0	1
84	K16-0121	R	2	5	0	0	0	1
85	K16-0122	R	2	5	0	0	0	1
86	K16-0123	R	2	5	0	0	0	1
87	K16-0124	R	2	5	0	0	0	1
88	K16-0125	R	2	5	0	0	0	1
89	K16-0126	R	2	5	0	0	0	1
90	K16-0127	R	2	5	0	0	0	1
91	K16-0128	R	2	5	0	0	0	1
92	K16-0130	R	2	5	0	0	0	1
93	K16-0131	R	2	5	0	1	0	1
94	K16-0132	R	2	5	0	1	0	1
95	K16-0134	R	2	5	0	1	0	0
96	K16-0135	R	2	5	0	0	0	1
97	WIR63961	R	2	5	0	1	0	1
98	K16-0137	R	2	5	0	0	0	1
99	K16-0138	R	2	5	0	1	0	1
100	K16-0139	R	2	5	0	0	0	1
101	WIR64025	R	2	5	0	0	0	1
102	WIR63915	R	2	5	0	0	0	1
103	K16-0142	R	2	5	0	1	0	1
104	K16-0143	R	2	5	0	1	1	1
105	K16-0144	R	2	5	0	0	0	1
106	K16-0145	R	2	5	0	0	0	1
107	K16-0146	R	2	5	1	0	0	1
108	K16-0147	R	2	5	1	1	1	1
109	K16-0148	R	2	5	0	1	0	1
110	K16-0149	R	2	5	0	1	0	1
111	K16-0150	R	2	5	1	1	0	1
112	K16-0151	R	2	5	0	0	0	1
113	K16-0152	R	2	5	0	0	0	1
114	K16-0153	R	2	5	0	0	0	1
115	K16-0154	R	2	5	0	0	0	1
116	K16-0155	R	2	5	0	0	0	1
117	K16-0156	R	2	5	0	0	0	1
118	K16-0159	R	2	5	0	0	0	1
119	K16-0160	R	2	5	0	0	0	0
120	WIR64750	R	2	5	0	0	0	1
121	K16-0163	R	2	5	0	0	0	0
122	WIR64178	R	2	5	0	1	0	0
123	WIR65192	R	2	5	0	1	0	0
124	WIR65340	R	2	5	0	0	0	0
125	K16-0168	R	2	5	0	0	0	1
126	K16-0169	R	2	5	0	0	1	0
127	WIR65297	R	2	5	0	0	0	1
128	WIR65299	R	2	5	0	1	0	1
129	WIR65301	R	2	5	0	1	0	0
130	WIR65315	R	2	5	0	0	0	1
131	WIR65317	R	2	5	0	0	0	1
132	WIR65319	R	2	5	0	0	0	1
133	WIR65325	R	2	5	0	1	0	0
134	WIR65332	R	2	5	0	0	0	1
135	K16-0186	R	2	5	0	0	0	1
136	K16-0187	R	2	5	0	0	0	1
137	K16-0189	R	2	5	0	0	0	1
138	K17-0215	R	2	10	0	1	0	1
139	K17-0216	R	2	5	0	1	0	1
140	K17-0217	R	2	10	0	0	0	1
141	K17-0224	R	2	5	0	1	0	0
142	K17-0226	R	2	1	0	0	0	0
143	K17-0232	R	2	5	0	1	0	0
144	K17-0235	R	2	10	0	0	0	0
145	K17-0257	R	2	5	0	1	0	0
146	K17-0263	R	2	5	0	1	0	0
147	K17-0264	R	2	10	0	1	0	0
148	K17-0278	R	2	5	1	0	0	1
149	K17-0279	R	2	5	1	0	0	0
150	K17-0280	R	2	5	1	0	0	0
151	K17-0281	R	2	5	1	0	0	0
152	K17-0282	R	2	5	1	0	0	0
153	K17-0283	R	2	5	0	0	0	1
154	K17-0284	R	2	5	1	0	0	0
155	K17-0286	R	2	5	1	0	0	0
156	K17-0287	R	2	5	0	0	0	1
157	K17-0292	R	2	5	1	0	0	1
158	К17-0294	R	2	5	1	0	0	0
159	К17-0298	R	2	5	0	0	0	1
160	К17-0299	R	2	5	0	0	0	1
161	К17-0300	R	2	5	1	0	0	1
162	К17-0302	R	2	5	0	0	0	1
163	K17-0303	R	2	5	0	0	0	1
164	K17-0305	R	2	5	0	0	0	1
165	K17-0306	R	2	5	0	0	0	1
166	K17-0307	R	2	5	0	1	0	1
167	K17-0308	R	2	5	1	0	0	1
168	K17-0309	R	2	5	0	1	0	1
169	K17-0310	R	2	5	0	0	0	1
170	K17-0311	R	2	5	0	1	0	0
171	K17-0319	R	2	5	0	0	0	1
172	K17-0326	R	2	5	0	1	0	0
173	K17-0327	R	2	5	0	1	0	1
174	K17-0331	R	2	5	0	1	0	0
175	K17-0332	R	2	5	0	0	0	1
176	K17-0336	R	2	5	0	1	0	0
177	K17-0338	R	2	10	0	0	0	0
178	K17-0344	R	2	5	1	0	0	0
179	K17-0347	R	2	5	0	0	1	1
180	K17-0350	R	2	5	0	0	0	1
181	K17-0354	R	2	5	0	0	0	1
182	K17-0357	R	2	5	0	0	0	1
183	K17-0360	R	2	5	1	0	0	0
184	K17-0361	R	2	5	0	0	0	1
185	K17-0363	R	2	5	1	0	0	0
186	K17-0364	R	2	5	1	0	0	0
187	K17-0365	R	2	5	1	0	0	0
188	K17-0370	R	2	5	1	0	0	0
189	K17-0371	R	2	5	1	0	0	0
190	K17-0372	R	2	5	0	0	0	1
191	K17-0374	R	2	5	1	0	0	0
192	K17-0376	R	2	5	1	1	0	0
193	K17-0377	R	2	5	1	0	0	0
194	K17-0378	R	2	5	0	0	1	1
195	K17-0379	R	2	5	1	0	0	0
196	K17-0380	R	2	5	1	0	0	0
197	K17-0383	R	2	5	0	0	1	0
198	K17-0386	R	2	5	0	0	1	0
199	K17-0387	R	2	5	1	0	1	0
200	K17-0389	R	2	5	0	1	0	0
201	K17-0393	R	2	5	0	1	1	1
202	K17-0394	R	2	5	1	0	0	0
203	K17-0397	R	2	5	0	0	0	1
204	K17-0398	R	2	5	1	0	0	0
205	K17-0401	R	2	5	1	0	0	0
206	K17-0402	R	2	5	1	0	1	0
207	K17-0411	R	2	5	1	0	0	0
208	K17-0425	R	2	5	0	0	0	1
209	K17-0426	R	2	5	0	0	0	1
210	K17-0427	R	2	5	0	0	0	1
211	K17-0428	R	2	5	0	0	0	1
212	K17-0429	R	2	5	0	0	0	1
213	K17-0430	R	2	5	0	0	0	1
214	K17-0431	R	2	5	0	0	0	1
215	K17-0432	R	2	5	0	0	0	1
216	K17-0433	R	2	5	0	0	0	1
217	K17-0434	R	2	5	0	0	0	1
218	K17-0435	R	2	5	0	0	0	1
219	K17-0436	R	2	5	1	0	0	0
220	K17-0437	R	2	5	0	0	0	1
221	K17-0439	R	2	5	0	0	0	1
222	K17-0441	R	2	5	0	0	0	1
223	K17-0442	R	2	5	0	0	0	1
224	K17-0443	R	2	5	0	0	0	1
225	K17-0444	R	2	5	0	1	0	1
226	K17-0445	R	2	5	0	0	0	1
227	K17-0446	R	2	5	0	0	0	1
228	K17-0447	R	2	5	0	0	0	1
229	K17-0448	R	2	5	0	0	0	1
230	K17-0449	R	2	5	0	0	0	1
231	K17-0450	R	2	5	0	0	0	1
232	K17-0451	R	2	5	0	0	0	1
233	K17-0452	R	2	5	0	0	0	1
234	K17-0453	R	2	5	0	0	0	1
235	K17-0454	R	2	5	0	0	0	1
236	K17-0455	R	2	5	1	0	0	0
237	K17-0456	R	2	5	0	0	0	1
238	K17-0459	R	2	5	0	0	0	1
239	K17-0460	R	2	5	1	0	0	1
240	K17-0461	R	2	5	1	0	0	1
241	K17-0462	R	2	5	1	0	0	0
242	K17-0466	R	2	5	1	0	0	1
243	K17-0467	R	2	5	0	0	0	1
244	K17-0468	R	2	5	0	0	0	1
245	K17-0469	R	2	5	0	0	0	1
246	K17-0470	R	2	5	0	0	0	1
247	K17-0474	R	2	5	1	0	0	1
248	K17-0475	R	2	5	0	0	0	1
249	K17-0476	R	2	5	1	0	0	1
250	K17-0477	R	2	5	0	1	0	1
251	K17-0478	R	2	5	1	1	0	0
252	K17-0479	R	2	5	0	1	0	1
253	K17-0483	R	2	5	0	0	0	1
254	K17-0485	R	2	5	0	0	0	1
255	K17-0486	R	2	5	0	1	0	1
256	K17-0490	R	2	5	0	0	0	1
257	K17-0491	R	2	5	1	0	0	1
258	K17-0492	R	2	5	1	0	0	1
259	K17-0494	R	2	5	1	0	0	0
260	K17-0495	R	2	5	0	0	0	1
261	K17-0496	R	2	5	0	0	0	1
262	K17-0497	R	2	5	0	0	0	1
263	K17-0498	R	2	5	0	0	0	1
264	K17-0499	R	2	5	0	0	0	1
265	K17-0501	R	2	5	0	0	0	1
266	K17-0503	R	2	5	0	0	0	1
267	K17-0505	R	2	5	0	0	0	1
268	K17-0506	R	2	5	0	0	0	1
269	K17-0507	R	2	5	0	0	0	1
270	K17-0510	R	2	5	0	0	0	1
271	K17-0513	R	2	5	0	0	0	1
272	K17-0518	R	2	5	0	0	0	1
273	K17-0524	R	2	5	0	0	0	1
274	K17-0525	R	2	5	0	0	0	1
275	K17-0526	R	2	5	0	0	0	1
276	K17-0531	R	2	5	0	0	0	1
277	K17-0532	R	2	5	0	0	0	1
278	K17-0537	R	2	5	0	0	0	1
279	K17-0539	R	2	5	0	0	1	1
280	K17-0540	R	2	5	0	0	0	1
281	K17-0576	R	2	5	0	0	0	1
282	K17-0582	R	2	5	0	0	0	1
283	K17-0583	R	2	5	0	1	0	1
284	K17-0584	R	2	5	1	0	0	1
285	K17-0586	R	2	5	0	0	0	1
286	K17-0593	R	2	5	1	0	0	0
287	K17-0594	R	2	5	0	1	0	0
288	K17-0596	R	2	5	1	0	0	0
289	K17-0597	R	2	5	0	0	0	1
290	K17-0600	R	2	5	0	0	0	1
291	K17-0603	R	2	5	0	0	0	1
292	K17-0605	R	2	5	1	0	0	0
293	K17-0609	R	2	5	0	0	0	1
294	K17-0610	R	2	5	1	0	0	0
295	K17-0613	R	2	5	0	0	0	1
296	K17-0614	R	2	5	0	0	0	1
297	K17-0615	R	2	5	0	0	0	1
298	K17-0616	R	2	5	0	0	0	1
299	K17-0620	R	2	5	0	0	0	1
300	K17-0621	R	2	5	1	0	0	1
301	K17-0622	R	2	5	0	0	0	1
302	K17-0628	R	2	5	0	0	0	1
303	K17-0632	R	2	5	0	0	1	0
304	K17-0634	R	2	5	0	0	0	1
305	K17-0637	R	2	5	0	0	0	1
306	K17-0644	R	2	5	0	0	1	1
307	K17-0645	R	2	5	0	0	0	1
308	K17-0646	R	2	5	0	0	0	1
309	K17-0647	R	2	5	0	0	0	1
310	K17-0648	R	2	5	0	0	0	1
311	K17-0649	R	2	5	0	0	0	1
312	K17-0653	R	2	5	0	0	0	1
313	K17-0654	R	2	5	0	0	0	1
314	K17-0655	R	2	5	0	1	0	1
315	K17-0656	R	2	5	0	0	0	1
316	K17-0663	R	2	5	0	0	0	1
317	K17-0664	R	2	5	0	1	0	1
318	K17-0665	R	2	5	0	0	1	0
319	K17-0669	R	2	5	0	0	0	1
320	K17-0672	R	2	5	0	1	0	1
321	K17-0673	R	2	5	1	0	0	0
322	K17-0674	R	2	5	1	0	0	1
323	K17-0676	R	2	5	1	1	0	0
324	K17-0677	R	2	10	1	0	0	0
325	K17-0678	R	2	5	1	1	0	1
326	K17-0679	R	2	5	0	1	0	1
327	K17-0680	R	2	5	1	0	0	0
328	K17-0681	R	2	1	1	1	0	0
329	K17-0683	R	2	5	0	1	0	1
330	K17-0684	R	2	10	0	0	0	1
331	K17-0685	R	2	1	0	0	0	1
332	WIR614935	R	2	10	1	0	0	1
333	WIR614943	R	2	10	0	0	0	0
334	WIR614947	R	2	10	0	0	0	1
335	WIR618053	R	2	10	0	0	0	0
336	WIR61870	R	2	10	0	0	0	0
1	WIR51558	MR	2	30	0	0	0	0
2	WIR51822	MR	2	20	0	0	0	0
3	WIR52661	MR	2	20	0	0	0	0
4	WIR52855	MR	2	30	0	0	0	0
5	WIR54039	MR	2	15	0	0	0	0
6	WIR54100	MR	2	30	0	0	0	0
7	WIR55304	MR	2	20	0	0	0	0
8	WIR56289	MR	2	30	0	0	0	0
9	WIR56290	MR	2	15	0	0	0	0
10	WIR56749	MR	2	30	0	0	0	0
11	WIR56845	MR	2	30	0	0	0	0
12	WIR57219	MR	2	20	0	0	0	0
13	WIR57229	MR	2	20	0	0	0	0
14	WIR57241	MR	2	20	0	0	0	0
15	WIR57255	MR	2	30	0	0	0	0
16	WIR57271	MR	2	20	0	0	0	0
17	WIR57347	MR	2	15	0	0	0	0
18	WIR57579	MR	2	15	0	0	0	0
19	WIR57675	MR	2	15	0	1	0	0
20	WIR57944	MR	2	15	0	1	0	0
21	WIR58035	MR	2	30	0	0	0	0
22	WIR58036	MR	2	20	0	0	0	0
23	WIR58138	MR	2	15	0	0	0	0
24	WIR51712	MR	2	20	0	0	0	0
25	WIR50581	MR	2	20	0	0	0	0
26	WIR50591	MR	2	15	0	0	0	0
27	WIR51794	MR	2	15	0	0	0	0
28	WIR51586	MR	2	20	0	0	0	0
29	WIR55129	MR	2	30	0	0	0	0
30	WIR60268	MR	2	30	0	0	0	0
31	WIR62703	MR	2	30	0	0	0	0
32	WIR61610	MR	2	15	0	0	0	0
33	WIR63926	MR	2	30	0	0	0	0
34	K15-0550	MR	2	30	0	0	0	0
35	K15-0552	MR	2	20	0	0	0	0
36	K15-0554	MR	2	30	0	0	0	0
37	K15-0562	MR	2	30	0	0	0	0
38	K15-0565	MR	2	30	0	0	0	0
39	K15-0571	MR	2	30	0	0	0	0
40	K15-0582	MR	2	20	0	0	0	0
41	K15-0584	MR	2	20	0	0	0	0
42	K15-0587	MR	2	30	0	0	0	0
43	K15-0595	MR	2	30	0	0	0	0
44	K15-0597	MR	2	20	0	0	0	0
45	K15-0603	MR	2	20	0	0	0	0
46	K15-0607	MR	2	15	0	0	1	0
47	K15-0610	MR	2	30	0	0	0	0
48	K15-0611	MR	2	20	0	0	1	0
49	K15-0618	MR	2	15	0	0	0	0
50	K15-0635	MR	2	20	0	0	0	0
51	K15-0676	MR	2	15	0	0	0	0
52	K15-0681	MR	2	15	0	0	0	0
53	K15-0683	MR	2	30	0	0	1	0
54	K15-0685	MR	2	20	0	0	0	0
55	K16-0001	MR	2	15	0	0	0	1
56	K16-0003	MR	2	20	0	0	0	1
57	K16-0012	MR	2	20	0	0	0	1
58	K16-0039	MR	2	30	0	0	0	0
59	K16-0047	MR	2	20	0	0	0	0
60	K16-0069	MR	2	30	0	0	0	1
61	K17-0214	MR	2	30	0	0	0	0
62	K17-0218	MR	2	20	0	0	0	0
63	K17-0225	MR	2	20	0	0	0	0
64	K17-0227	MR	2	15	0	0	1	0
65	K17-0230	MR	2	15	0	0	1	0
66	K17-0231	MR	2	15	0	0	0	0
67	K17-0236	MR	2	15	1	0	0	0
68	K17-0241	MR	2	15	0	0	1	0
69	K17-0245	MR	2	20	0	0	0	0
70	K17-0246	MR	2	30	0	0	0	0
71	K17-0255	MR	2	30	0	0	0	0
72	K17-0256	MR	2	20	0	1	0	0
73	K17-0258	MR	2	20	1	0	0	0
74	K17-0259	MR	2	20	0	0	0	1
75	K17-0265	MR	2	30	1	0	0	0
76	K17-0270	MR	2	30	0	0	0	0
77	K17-0551	MR	2	30	0	0	0	0
78	K17-0552	MR	2	30	1	0	0	0
79	K17-0553	MR	2	30	0	0	0	1
80	K17-0564	MR	2	30	0	0	1	0
81	K17-0565	MR	2	20	0	0	0	0
82	K17-0568	MR	2	15	0	0	0	0
83	K17-0572	MR	2	15	0	0	0	0
84	K17-0682	MR	2	20	1	0	0	0
85	K17-0691	MR	2	20	0	0	1	0
86	K17-0692	MR	2	20	0	0	1	0
87	WIR614936	MR	2	15	1	0	0	1
88	WIR614938	MR	2	30	0	0	0	1
89	WIR614942	MR	2	20	0	0	0	1
90	WIR614945	MR	2	30	0	0	0	1
91	WIR614949	MR	2	15	0	0	0	1
92	WIR615853	MR	2	30	0	0	0	0
93	WIR615854	MR	2	20	0	0	0	0
94	WIR615856	MR	2	20	0	0	0	0
95	WIR616268	MR	2	15	0	0	0	0
96	WIR616275	MR	2	30	0	0	0	0
97	WIR616277	MR	2	15	0	0	0	0
98	WIR618086	MR	2	30	0	0	0	0
99	WIR620565	MR	2	15	0	0	0	0
100	WIR620566	MR	2	20	0	0	0	0
101	WIR620572	MR	2	30	0	0	0	0
102	WIR622044	MR	2	20	1	0	0	0
103	WIR622045	MR	2	15	1	0	0	0
104	WIR622046	MR	2	15	1	0	0	0
105	WIR622051	MR	2	30	0	0	0	0
1	WIR49824	MS	2	60	0	0	0	0
2	WIR49844	MS	2	60	0	0	0	0
3	WIR49916	MS	2	50	0	0	0	0
4	WIR54099	MS	2	40	0	0	0	0
5	WIR54128	MS	2	40	0	0	0	0
6	WIR54134	MS	2	50	0	0	0	0
7	WIR54288	MS	2	40	0	0	0	0
8	WIR54622	MS	2	60	0	0	0	0
9	WIR54705	MS	2	50	0	0	0	0
10	WIR56769	MS	2	50	0	0	0	0
11	WIR56826	MS	2	40	0	0	0	0
12	WIR56828	MS	2	60	0	0	0	0
13	WIR56832	MS	2	50	0	0	0	0
14	WIR56904	MS	2	60	0	0	0	0
15	WIR57230	MS	2	50	0	0	0	0
16	WIR57970	MS	2	40	0	0	0	0
17	WIR58059	MS	2	40	0	0	0	0
18	WIR58542	MS	2	50	0	0	0	0
19	WIR58585	MS	2	50	0	0	0	0
20	WIR59544	MS	2	40	0	0	0	0
21	K15-0539	MS	2	40	0	0	0	0
22	K15-0541	MS	2	60	0	0	0	0
23	K15-0546	MS	2	40	0	0	0	0
24	K15-0547	MS	2	40	0	0	0	0
25	K15-0548	MS	2	50	0	0	0	0
26	K15-0549	MS	2	50	0	0	0	0
27	K15-0551	MS	2	40	0	0	0	0
28	K15-0555	MS	2	60	0	0	0	0
29	K15-0556	MS	2	60	0	0	0	0
30	K15-0557	MS	2	40	0	0	0	0
31	K15-0560	MS	2	40	0	0	0	0
32	K15-0561	MS	2	50	0	0	0	0
33	K15-0570	MS	2	40	0	0	0	0
34	K15-0572	MS	2	60	0	0	0	0
35	K15-0573	MS	2	60	0	0	0	0
36	K15-0575	MS	2	60	0	0	0	0
37	K15-0592	MS	2	50	0	0	0	0
38	K15-0594	MS	2	60	0	0	0	0
39	K15-0622	MS	2	40	0	0	0	0
40	K15-0640	MS	2	40	0	0	0	0
41	K15-0650	MS	2	60	0	0	0	0
42	K15-0657	MS	2	60	0	0	0	0
43	K15-0658	MS	2	50	0	0	0	0
44	K15-0674	MS	2	40	0	0	0	0
45	K15-0675	MS	2	60	0	0	0	0
46	K15-0677	MS	2	50	0	0	0	0
47	K15-0687	MS	2	50	0	0	0	0
48	K16-0005	MS	2	40	0	0	1	1
49	K16-0006	MS	2	50	0	0	0	1
50	K16-0008	MS	2	40	0	0	0	1
51	K16-0009	MS	2	40	0	0	0	1
52	K16-0011	MS	2	40	0	0	0	1
53	K16-0013	MS	2	40	0	0	0	1
54	K16-0014	MS	2	60	0	0	0	1
55	K16-0015	MS	2	60	0	0	0	1
56	K16-0016	MS	2	60	0	0	0	1
57	K16-0017	MS	2	40	0	0	0	1
58	K16-0024	MS	2	50	0	0	0	1
59	K16-0027	MS	2	50	0	0	0	0
60	K16-0029	MS	2	40	0	0	0	1
61	K16-0030	MS	2	40	0	0	0	0
62	K16-0032	MS	2	50	0	0	0	0
63	K16-0035	MS	2	60	0	0	0	0
64	K16-0038	MS	2	40	0	1	0	0
65	K16-0040	MS	2	40	0	0	0	1
66	K16-0043	MS	2	50	0	0	0	0
67	K16-0044	MS	2	60	0	0	0	0
68	K16-0052	MS	2	60	0	0	0	0
69	K16-0053	MS	2	50	0	0	0	1
70	K16-0054	MS	2	40	0	1	0	0
71	K16-0058	MS	2	50	0	0	0	0
72	K16-0059	MS	2	50	0	0	0	0
73	K16-0060	MS	2	60	0	0	0	0
74	K16-0061	MS	2	40	0	0	0	0
75	K16-0067	MS	2	50	0	1	0	0
76	K16-0068	MS	2	60	0	1	0	0
77	WIR65179	MS	2	60	0	1	0	0
78	WIR65316	MS	2	60	0	0	0	1
79	K17-0228	MS	2	60	0	0	0	0
80	K17-0233	MS	2	40	0	0	0	0
81	K17-0234	MS	2	40	0	0	0	0
82	K17-0237	MS	2	40	0	0	0	0
83	K17-0238	MS	2	50	0	0	0	0
84	K17-0239	MS	2	40	0	0	0	0
85	K17-0240	MS	2	40	0	0	0	0
86	K17-0242	MS	2	50	0	0	0	0
87	K17-0243	MS	2	50	0	0	0	0
88	K17-0244	MS	2	50	0	0	0	0
89	K17-0247	MS	2	60	0	0	0	0
90	K17-0248	MS	2	60	0	0	0	0
91	K17-0249	MS	2	40	1	0	0	0
92	K17-0250	MS	2	50	1	0	0	0
93	K17-0252	MS	2	60	0	0	0	0
94	K17-0253	MS	2	40	0	0	0	0
95	K17-0260	MS	2	40	1	0	0	0
96	K17-0266	MS	2	50	1	0	0	1
97	K17-0267	MS	2	40	0	0	0	0
98	K17-0268	MS	2	50	0	0	0	0
99	K17-0269	MS	2	50	0	0	0	0
100	K17-0271	MS	2	50	0	0	0	0
101	K17-0272	MS	2	60	0	0	0	0
102	K17-0275	MS	2	60	1	0	0	0
103	K17-0276	MS	2	60	0	0	0	0
104	K17-0541	MS	2	50	0	0	0	0
105	K17-0542	MS	2	50	0	0	0	0
106	K17-0543	MS	2	60	1	0	0	1
107	K17-0544	MS	2	40	0	0	0	0
108	K17-0549	MS	2	40	0	0	0	0
109	K17-0550	MS	2	50	0	0	0	1
110	K17-0554	MS	2	50	0	0	0	1
111	K17-0561	MS	2	40	0	0	0	1
112	K17-0562	MS	2	60	0	0	0	1
113	K17-0571	MS	2	60	0	0	0	1
114	K17-0573	MS	2	40	0	0	0	1
115	K17-0574	MS	2	40	1	0	0	0
116	K17-0575	MS	2	50	0	0	0	0
117	17-0688	MS	2	60	0	0	0	0
118	17-0690	MS	2	50	0	0	0	0
119	WIR614941	MS	2	60	0	0	0	0
120	WIR614948	MS	2	50	1	0	0	1
121	WIR614950	MS	2	40	1	0	0	1
122	WIR614951	MS	2	40	1	0	0	0
123	WIR614952	MS	2	40	1	0	0	0
124	WIR616274	MS	2	50	0	0	0	0
125	WIR616276	MS	2	40	0	0	0	0
126	WIR620564	MS	2	50	1	0	0	0
127	WIR620567	MS	2	50	0	0	0	0
128	WIR620570	MS	2	40	0	0	0	0
129	WIR622048	MS	2	50	1	0	0	0
130	WIR622050	MS	2	60	1	0	0	0
1	WIR56155	S	2	80	0	0	0	0
2	K15-0533	S	2	80	0	0	0	0
3	K15-0534	S	2	80	0	0	0	0
4	K15-0535	S	2	80	0	0	0	0
5	K15-0545	S	2	80	0	0	0	0
6	K15-0569	S	2	100	0	0	0	0
7	K15-0574	S	2	80	0	0	0	0
8	K15-0613	S	2	80	0	0	0	0
9	K15-0639	S	2	100	0	0	0	0
10	K15-0673	S	2	80	0	0	0	0
11	K16-0010	S	2	80	0	0	0	1
12	K16-0025	S	2	80	0	0	0	1
13	K16-0041	S	2	80	0	0	0	0
14	K16-0042	S	2	100	0	0	0	0
15	K16-0049	S	2	80	0	0	0	1
16	K16-0051	S	2	80	0	0	0	0
17	K17-0219	S	2	80	0	0	0	0
18	K17-0220	S	2	80	1	0	0	0
19	K17-0222	S	2	100	0	0	0	0
20	K17-0223	S	2	80	0	0	0	0
21	K17-0251	S	2	100	0	0	0	0
22	K17-0254	S	2	80	0	0	0	0
23	K17-0261	S	2	100	1	0	0	0
24	K17-0262	S	2	80	1	0	0	0
25	K17-0273	S	2	80	0	0	0	0
26	K17-0274	S	2	80	0	0	0	0
27	K17-0277	S	2	80	0	0	0	0
28	K17-0545	S	2	100	0	0	0	0
29	K17-0546	S	2	100	0	0	0	0
30	K17-0547	S	2	100	0	0	0	0
31	K17-0548	S	2	80	0	0	0	0
32	K17-0555	S	2	80	0	0	0	1
33	K17-0556	S	2	80	1	0	0	1
34	K17-0557	S	2	80	0	0	0	0
35	K17-0558	S	2	100	0	0	0	0
36	K17-0559	S	2	80	0	0	1	1
37	K17-0560	S	2	80	0	0	0	1
38	K17-0563	S	2	100	0	0	0	0
39	K17-0566	S	2	100	0	0	1	0
40	K17-0567	S	2	80	0	0	0	0
41	K17-0569	S	2	80	0	0	0	0
42	K17-0570	S	2	100	0	0	0	0
43	K17-0686	S	2	80	0	0	0	1
44	K17-0689	S	2	80	0	0	0	0
45	K17-0693	S	2	80	1	0	0	1
46	WIR614932	S	2	80	0	0	0	1
47	WIR616522	S	2	80	0	0	0	0
48	WIR620568	S	2	80	1	0	0	0
49	WIR620569	S	2	80	1	0	0	0
